# Supplementary material for: Meta-Analysis of Neoadjuvant Immunotherapy for Patients with Resectable Non-Small Cell Lung Cancer
Source: Curr Oncol. 2021 Nov 14;28(6):4686–701. doi: 10.3390/curroncol28060395 (PMC8628782; doi:10.3390/curroncol28060395)
Supplement: Supplementary file 1 [file curroncol-28-00395-s001.zip]

Archive with 1 entries (1 files):
- curroncol-1427800-supplementary.pdf
